# Supplementary material for: Molecular Epidemiology and Phyloevolutionary Analysis of Porcine Parvoviruses (PPV1 through PPV7) Detected in Replacement Gilts from Colombia
Source: Int J Mol Sci. 2024 Sep 26;25(19):10354. doi: 10.3390/ijms251910354 (PMC11476972; doi:10.3390/ijms251910354)
Supplement: Supplementary file 1 [file ijms-25-10354-s001.zip]

Archive with 1 entries (1 files):
- ijms-3182044-supplementary.pdf
